# Supplementary material for: The Effect of Vaccination Status on Total Lymphocyte Count in Horses Affected by Equine Herpes Virus-1 Myeloencephalopathy
Source: Animals (Basel). 2025 Apr 1;15(7):1019. doi: 10.3390/ani15071019 (PMC11987750; doi:10.3390/ani15071019)
Supplement: Supplementary file 1 [file animals-15-01019-s001.zip]

Archive with 1 entries (1 files):
- animals-3510935-supplementary.pdf
